# Supplementary material for: Facile Fabrication of N-Type Flexible CoSb3-xTex Skutterudite/PEDOT:PSS Hybrid Thermoelectric Films
Source: Polymers (Basel). 2022 May 13;14(10):1986. doi: 10.3390/polym14101986 (PMC9144647; doi:10.3390/polym14101986)
Supplement: Supplementary file 1 [file polymers-14-01986-s001.zip]

Archive with 1 entries (1 files):
- polymers-1684272-supplementary.pdf
